# Supplementary material for: Motor Assisted Commutator to Harness Electronics in Tethered Experiments
Source: eNeuro. 2025 May 2;12(5):ENEURO.0583-24.2025. doi: 10.1523/ENEURO.0583-24.2025 (PMC12052304; doi:10.1523/ENEURO.0583-24.2025)
Supplement: Extended Data — The motor assisted commutator's functionality is encoded in MACHETE_Commutation_Script.ino, which can be uploaded to the Arduino Nano 3.x. Download Extended Data, ZIP file. [file eneuro-12-ENEURO.0583-24.2025-s002.zip]

Archive with 1 entries (1 files):
- MACHETE_Commutation_Script.ino
